# Supplementary material for: Dysregulated long intergenic non-coding RNA modules contribute to heart failure
Source: Oncotarget. 2016 Jul 25;7(37):59676–90. doi: 10.18632/oncotarget.10834 (PMC5312340; doi:10.18632/oncotarget.10834)
Supplement: Supplementary file 2 [file oncotarget-07-59676-s002.xls]

## Sheet: clinical_information
Supplementary Table 1. Summary of demographics for samples used in this study
Sample	Diagnosis	Sex	Age(Year)	Smoking	Diabetes Mellitus
HF1	Heart Failure	Male	54	Yes	Yes
HF2	Heart Failure	Male	55	Yes	No
HF3	Heart Failure	Male	63	Yes	No
HF4	Heart Failure	Male	65	Yes	No
HF5	Heart Failure	Male	65	No	Yes
HF6	Heart Failure	Male	67	Yes	Yes
HF7	Heart Failure	Male	62	No	Yes
HF8	Heart Failure	Male	66	Yes	No
HF9	Heart Failure	Female	65	Yes	No
HF10	Heart Failure	Male	48	No	No
HF11	Heart Failure	Female	35	Yes	Yes
HF12	Heart Failure	Male	53	No	No
HF13	Heart Failure	Male	58	Yes	No
HF14	Heart Failure	Male	60	Yes	Yes
HF15	Heart Failure	Female	55	No	Yes
HF16	Heart Failure	Male	64	No	No
NF1	Non-Failing	Male	58	Yes	No
NF2	Non-Failing	Male	53	Yes	No
NF3	Non-Failing	Male	53	Yes	No
NF4	Non-Failing	Male	51	No	No
NF5	Non-Failing	Female	58	No	No
NF6	Non-Failing	Male	60	Yes	Yes
NF7	Non-Failing	Male	52	No	No
NF8	Non-Failing	Male	54	No	No
