# Supplementary material for: Dysregulated long intergenic non-coding RNA modules contribute to heart failure
Source: Oncotarget. 2016 Jul 25;7(37):59676–90. doi: 10.18632/oncotarget.10834 (PMC5312340; doi:10.18632/oncotarget.10834)
Supplement: Supplementary file 3 [file oncotarget-07-59676-s003.xls]

## Sheet: Sheet1
Module	elincRNAs
M1	ENSG00000170846 ENSG00000179136 ENSG00000228878 ENSG00000248866 ENSG00000253878 ENSG00000253917 ENSG00000260604 ENSG00000264112 ENSG00000266904 ENSG00000273329
M2	ENSG00000226913 ENSG00000226950 ENSG00000265542 ENSG00000272677 XLOC_004602 XLOC_020350 XLOC_034099 XLOC_034835 XLOC_036964 XLOC_039574
M3	ENSG00000205181 ENSG00000224934 ENSG00000233137 ENSG00000233184 ENSG00000238198 ENSG00000267279 ENSG00000269051 ENSG00000271538 ENSG00000273145 XLOC_039335
M4	ENSG00000237807 ENSG00000246465 ENSG00000249816 ENSG00000261434 XLOC_000027 XLOC_010594 XLOC_038061 XLOC_041280 XLOC_048198 XLOC_052037
M5	ENSG00000227107 ENSG00000230102 ENSG00000231711 ENSG00000234290 ENSG00000245468 ENSG00000259523 XLOC_043710
M6	ENSG00000228801
M7	ENSG00000250392 XLOC_003470
M8	ENSG00000203999 ENSG00000232352 ENSG00000258819
M9	ENSG00000235823 ENSG00000245694 ENSG00000260186
M10	ENSG00000233058 ENSG00000236714 ENSG00000253704 XLOC_027404 XLOC_031428
M11
M12	ENSG00000178977 ENSG00000179523 ENSG00000185168 ENSG00000196696 ENSG00000196810 ENSG00000204241 ENSG00000204272 ENSG00000212694 ENSG00000223749 ENSG00000223768 ENSG00000224596 ENSG00000226137 ENSG00000226891 ENSG00000226900 ENSG00000228393 ENSG00000228794 ENSG00000230461 ENSG00000230487 ENSG00000232098 ENSG00000232453 ENSG00000235703 ENSG00000236914 ENSG00000237489 ENSG00000238058 ENSG00000245060…
M13	ENSG00000174365 ENSG00000182310 ENSG00000188185 ENSG00000188825 ENSG00000189419 ENSG00000196756 ENSG00000214870 ENSG00000215769 ENSG00000226380 ENSG00000230454 ENSG00000230587 ENSG00000230590 ENSG00000231768 ENSG00000232442 ENSG00000234520 ENSG00000235501 ENSG00000236013 ENSG00000245556 ENSG00000245812 ENSG00000246339 ENSG00000246379 ENSG00000246898 ENSG00000248441 ENSG00000249669 ENSG00000250903…
