# Supplementary material for: Dysregulated long intergenic non-coding RNA modules contribute to heart failure
Source: Oncotarget. 2016 Jul 25;7(37):59676–90. doi: 10.18632/oncotarget.10834 (PMC5312340; doi:10.18632/oncotarget.10834)
Supplement: Supplementary file 4 [file oncotarget-07-59676-s004.xls]

## Sheet: Sheet1
Module	ceRNAs
M1	ENSG00000170846 ENSG00000255458 ENSG00000267034 ENSG00000235387 ENSG00000250497 ENSG00000266904 ENSG00000179136 ENSG00000273329 ENSG00000264112 ENSG00000268205 ENSG00000258655 ENSG00000228878 ENSG00000262468 ENSG00000248866 ENSG00000257283
M2	ENSG00000255571 ENSG00000259158 ENSG00000271975 ENSG00000265542 ENSG00000237857 ENSG00000226913
M3	ENSG00000233137 ENSG00000227082 ENSG00000180458 ENSG00000205181
M4	ENSG00000249816 ENSG00000237807 ENSG00000253369 ENSG00000247516 ENSG00000246465 ENSG00000263443
M5	ENSG00000227107 ENSG00000266010 ENSG00000255135 ENSG00000272316 ENSG00000259523
M6	ENSG00000251628
M7	ENSG00000270081 ENSG00000260837 ENSG00000259886
M9	ENSG00000235823 ENSG00000260186 ENSG00000245694 ENSG00000223396
M11	ENSG00000225210 ENSG00000244306
M12	ENSG00000179406 ENSG00000179523 ENSG00000224596 ENSG00000237928 ENSG00000264575 ENSG00000266872 ENSG00000267543 ENSG00000223749 ENSG00000232677 ENSG00000237489 ENSG00000253955 ENSG00000256894 ENSG00000196421 ENSG00000226137 ENSG00000231025 ENSG00000245651 ENSG00000247271 ENSG00000257410 ENSG00000258768 ENSG00000259826 ENSG00000185168 ENSG00000270332 ENSG00000196810 ENSG00000228794 ENSG00000227285…
M13	ENSG00000223764 ENSG00000226711 ENSG00000231486 ENSG00000236013 ENSG00000245812 ENSG00000246100 ENSG00000250742 ENSG00000260257 ENSG00000267272 ENSG00000267321 ENSG00000182310 ENSG00000188825 ENSG00000237697 ENSG00000263753 ENSG00000263874 ENSG00000267053 ENSG00000267414 ENSG00000267532 ENSG00000100181 ENSG00000214548 ENSG00000225684 ENSG00000231528 ENSG00000261326 ENSG00000231768 ENSG00000246898…
